# Supplementary material for: Genome-Wide Identification of Petunia HSF Genes and Potential Function of PhHSF19 in Benzenoid/Phenylpropanoid Biosynthesis
Source: Int J Mol Sci. 2022 Mar 10;23(6):2974. doi: 10.3390/ijms23062974 (PMC8951162; doi:10.3390/ijms23062974)
Supplement: Supplementary file 1 [file ijms-23-02974-s001.zip]

Archive with 3 entries (2 files):
- ijms-1617692-supplementary/
- ijms-1617692-supplementary/Table S1 Expression of PhHSF genes based on RNA sequencing.pdf
- ijms-1617692-supplementary/Table S2 Primer sequence.pdf
